# Supplementary material for: A game-based approach for designing a collaborative evolution mechanism for unmanned swarms on community networks
Source: Sci Rep. 2022 Nov 7;12:18892. doi: 10.1038/s41598-022-22365-z (PMC9640601; doi:10.1038/s41598-022-22365-z)
Supplement: Supplementary file 1 — Supplementary Information. [file 41598_2022_22365_MOESM1_ESM.zip]

Archive with 9 entries (8 files):
- Supporting material/
- Supporting material/1.í╢Cooperative Evolution Mechanism of Unmanned Swarms within the Framework of Public Goods Gameí╖.lnk
- Supporting material/2.í╢An Approach to Coordinated Control of Structured Unmanned Swarms based on Evolutionary Gameí╖.pdf
- Supporting material/3.í╢Evolutionary mechanism of unmanned swarms cooperation based on evolutionary game of multiple public goodsú¿╗∙╙┌╢α╘¬╣1⁄2╣▓╞╖╤▌╗»▓⌐▐─╡─╬▐╚╦╝»╚║║╧╫≈╤▌╗»╗·╓╞ú⌐í╖.pdf
- Supporting material/4.í╢Strategy dominance condition of unmanned combat cluster based on multi-player public goods gameú¿╗∙╙┌╢α╘¬╣1⁄2╣▓╞╖╤▌╗»▓⌐▐─╡─╬▐╚╦╫≈╒╜╝»╚║▓▀┬╘╒╝╙┼╠⌡╝■ú⌐í╖.pdf
- Supporting material/5.í╢A Mechanism for Identifying and Suppressing the Emergent Flocking Behaviors of UAV Swarmsú¿╬▐╚╦╗·í░╖Σ╚║í▒╡─╖Σ╙╡╙┐╧╓╨╨╬¬╩╢▒≡╙δ╥╓╓╞╗·└φú⌐í╖.pdf
- Supporting material/6.í╢Research on unmanned aerial vehicle swarms system resilienceú¿╬▐╚╦╗·╝»╚║╧╡═│╡»╨╘╤╨╛┐ú⌐í╖.pdf
- Supporting material/7.í╢Research on Countermeasures Equipment Demand and Coping Strategies for Maritime Small UAV Swarmsú¿║ú╔╧╨í╨═╬▐╚╦╗·╝»╚║╡─╖┤╓╞╫░▒╕╨Φ╟≤╙δ╙a╢╘╓«▓▀╤╨╛┐ú⌐í╖.pdf
- Supporting material/Thesis Title & Website Address.docx
